# Supplementary material for: Bird populations most exposed to climate change are less sensitive to climatic variation
Source: Nat Commun. 2022 Apr 19;13:2112. doi: 10.1038/s41467-022-29635-4 (PMC9018789; doi:10.1038/s41467-022-29635-4)
Supplement: Supplementary file 4 — Supplementary Data 1 [file 41467_2022_29635_MOESM4_ESM.xlsx]

## Sheet: Supplementary_data_S1
Site	Species	Latitude	Longitude	Nest boxes	Number years	PΔAICc	Window Start	Window End	Midpoint (Julian days)	Duration (Days)	Delay (Days)	Phenological Intercept (-April days)	Phenological sensitivity (days advancement/C)	Year effect (advancement/year)	Climate change exposure (C/year)	Phenological advancement (advancement/yr)	R2
Askainen	C.caeruleus	60.5	21.75	155	24	<0.001	2012-04-01	2004-05-01	114	22	15.287	-49.283	2.118 [1.649/2.588]	0.043 [-0.129/0.215]	0.038 [0.018/0.059]	0.081	0.704
Askainen	P.major	60.5	21.75	155	39	<0.001	2015-03-01	2009-05-01	102.5	55	28.951	-56.156	3.096 [2.435/3.757]	-0.014 [-0.152/0.124]	0.044 [0.027/0.061]	0.136	0.804
Avignon	P.major	43.83	4.9	150	15	0.25	2004-02-01	2020-04-01	73	76	31.946	-51.126	3.707 [1.907/5.506]	0.468 [-0.088/1.024]	NA	NA	0.678
Barcelona	P.major	41.47	2.13	185	20	0.43	2011-10-01	2013-10-01	-80	2	179.586	23.134	-2.188 [-3.282/-1.094]	-0.449 [-0.977/0.078]	NA	NA	0.559
Boshoek	C.caeruleus	51.13	4.52	421	23	<0.001	2001-03-01	2005-04-01	78.5	35	18.288	-34.224	3.769 [3.255/4.284]	0.019 [-0.348/0.387]	0.029 [0.009/0.049]	0.109	0.88
Boshoek	P.major	51.13	4.52	421	23	<0.001	2001-03-01	2007-04-01	79.5	37	21.463	-35.084	3.457 [3.013/3.901]	0.168 [-0.197/0.533]	0.028 [0.009/0.047]	0.097	0.919
Buunderkamp	C.caeruleus	52.02	5.76	110	32	<0.001	2024-02-01	2026-02-01	56	2	54.794	-21.992	1.121 [0.734/1.508]	0.316 [0.117/0.515]	NA	NA	0.676
Buunderkamp	P.major	52.02	5.76	110	31	<0.001	2023-02-01	2001-05-01	88	68	24.082	-48.515	3.963 [3.039/4.887]	0.386 [0.174/0.598]	0.029 [0.014/0.045]	0.116	0.846
Cambridgeshire	P.major	52.37	-0.22	92	24	0.09	2002-06-01	2003-06-01	-211.5	1	321.769	7.616	-2.002 [-2.945/-1.059]	-0.030 [-0.271/0.212]	NA	NA	0.471
Cardiff	C.caeruleus	51.48	-3.18	20	12	0.61	2003-04-01	2010-04-01	97.5	7	14.603	-43.375	2.502 [1.267/3.737]	-0.079 [-0.819/0.660]	NA	NA	0.698
Cardiff	P.major	51.48	-3.18	20	14	0.6	2002-01-01	2003-01-01	2.5	1	103.322	-11.4	-1.293 [-1.866/-0.720]	-0.234 [-0.907/0.438]	NA	NA	0.688
Dendles Wood	C.caeruleus	50.43	-3.96	66	23	0.07	2006-04-01	2001-06-01	125	56	-3.956	-97.471	6.373 [4.186/8.561]	0.356 [0.069/0.643]	NA	NA	0.71
East Dartmoor	C.caeruleus	50.6	-3.72	313	56	<0.001	2019-02-01	2028-04-01	84.5	69	31.161	-54.453	3.929 [2.982/4.876]	0.105 [0.036/0.175]	0.014 [0.002/0.025]	0.053	0.633
East Dartmoor	P.major	50.6	-3.72	313	46	<0.001	2018-03-01	2026-04-01	97.5	39	19.966	-61.148	4.018 [1.849/6.187]	0.104 [0.003/0.205]	0.012 [0.001/0.023]	0.048	0.435
Estonia	P.major	58.12	25.08	2062	22	<0.001	2010-04-01	2001-05-01	111.5	21	11.478	-41.839	1.787 [1.156/2.418]	0.170 [-0.140/0.481]	0.040 [0.016/0.064]	0.071	0.794
Gent	C.caeruleus	51000	3.7	190	49	<0.001	2010-02-01	2016-04-01	74	66	33.374	-32.899	3.554 [2.914/4.194]	0.296 [0.151/0.440]	0.034 [0.016/0.052]	0.12	0.84
Gent	P.major	51000	3.7	190	49	<0.001	2020-02-01	2014-04-01	78	54	29.186	-31.98	2.991 [2.117/3.866]	0.312 [0.195/0.430]	0.034 [0.016/0.053]	0.103	0.749
Gotland	C.caeruleus	57.05	18.31	1177	15	<0.001	2018-03-01	2009-05-01	104	52	17.199	-54.977	4.357 [3.194/5.520]	-0.140 [-0.683/0.402]	0.033 [0.019/0.047]	0.145	0.908
Gotland	P.major	57.05	18.31	1177	13	<0.001	2015-03-01	2025-05-01	110.5	71	11.088	-68.267	5.730 [4.695/6.766]	0.112 [-0.651/0.875]	0.034 [0.021/0.046]	0.192	0.959
Harjavalta	C.caeruleus	61.33	22.17	798	26	<0.001	2020-03-01	2011-05-01	106	52	20.047	-45.004	2.638 [1.323/3.952]	0.242 [0.066/0.417]	0.046 [0.029/0.062]	0.12	0.692
Harjavalta	P.major	61.33	22.17	798	26	<0.001	2025-03-01	2011-05-01	108.5	47	20.748	-51.401	2.801 [2.193/3.409]	0.177 [-0.006/0.361]	0.045 [0.030/0.061]	0.126	0.774
Hoge Veluwe	C.caeruleus	52.04	5.86	450	58	<0.001	2010-03-01	2017-04-01	89	38	21.919	-37.597	2.757 [2.215/3.298]	0.226 [0.147/0.304]	0.026 [0.008/0.044]	0.071	0.804
Hoge Veluwe	P.major	52.04	5.86	450	63	<0.001	2012-03-01	2019-04-01	91	38	21.943	-43.903	3.253 [2.733/3.773]	0.136 [0.053/0.220]	0.024 [0.007/0.041]	0.078	0.744
Hungary	C.caeruleus	47.72	19.02	781	33	<0.001	2005-03-01	2013-04-01	84.5	39	19.244	-45.857	3.776 [3.137/4.415]	0.081 [-0.136/0.298]	0.025 [0.005/0.046]	0.096	0.82
Hungary	P.major	47.72	19.02	781	33	<0.001	2005-03-01	2014-04-01	85	40	20.254	-43.411	3.553 [2.758/4.347]	0.267 [0.040/0.494]	0.025 [0.004/0.045]	0.088	0.837
Kevo	P.major	69.75	27.02	1289	30	<0.001	2011-04-01	1930-05-01	126.5	49	19.701	-60.699	2.814 [1.844/3.785]	0.071 [-0.125/0.267]	0.021 [0.001/0.041]	0.06	0.812
Lake Wood	C.caeruleus	50.97	0.08	50	9	0.55	2023-11-01	2011-12-01	-29	18	145.75	-41.983	1.302 [0.693/1.912]	0.188 [-0.317/0.693]	NA	NA	0.875
Lancaster	C.caeruleus	54000	-2.78	111	14	<0.001	2024-02-01	2027-04-01	86.5	63	27.673	-55.23	4.073 [3.391/4.754]	-0.105 [-0.753/0.544]	0.023 [0.011/0.035]	0.095	0.917
Lichtenbeek	C.caeruleus	52000	5.85	88	16	0.39	2008-06-01	2009-06-01	-205.5	1	315.232	-31.809	0.696 [0.370/1.022]	-0.141 [-0.475/0.192]	NA	NA	0.658
Lichtenbeek	P.major	52000	5.85	88	17	0.2	2024-02-01	2004-05-01	90	70	21.671	-46.489	3.572 [1.970/5.173]	-0.002 [-0.324/0.320]	NA	NA	0.628
Liesbosch Breda	C.caeruleus	51.58	4.7	100	63	<0.001	2014-02-01	2016-04-01	76	62	32.908	-34.928	3.119 [2.676/3.563]	0.191 [0.123/0.258]	0.031 [0.013/0.049]	0.097	0.813
Liesbosch Breda	P.major	51.58	4.7	100	63	<0.001	2022-02-01	2021-04-01	82.5	59	29.079	-43.483	3.564 [3.130/3.999]	0.160 [0.088/0.231]	0.028 [0.012/0.044]	0.101	0.835
Monte Rufeno	C.caeruleus	42.8	11.9	70	9	0.05	2011-03-01	2013-03-01	72	2	30.11	-4.085	1.958 [1.565/2.352]	-0.020 [-1.144/1.103]	NA	NA	0.964
Monte Rufeno	P.major	42.8	11.9	70	9	0.53	2008-04-01	2009-04-01	99.5	1	5.349	-23.024	-2.443 [-3.304/-1.581]	-0.685 [-2.022/0.652]	NA	NA	0.898
Nagshead	C.caeruleus	51.78	-2.57	385	29	<0.001	2017-03-01	2028-04-01	98	42	25.773	-84.713	5.820 [3.931/7.708]	0.244 [0.028/0.461]	0.020 [0.008/0.031]	0.115	0.65
Nagshead	P.major	51.78	-2.57	385	29	0.04	2003-04-01	2023-05-01	119	50	6.59	-97.336	5.953 [4.090/7.817]	0.258 [0.044/0.473]	0.017 [0.007/0.027]	0.101	0.569
Okehampton	C.caeruleus	50.73	-3.98	300	16	0.02	2010-03-01	2023-04-01	92	44	24.298	-71.905	7.213 [4.116/10.309]	0.493 [-0.009/0.994]	0.013 [ 5.81e-04/0.025]	0.094	0.788
Okehampton	P.major	50.73	-3.98	300	9	0.54	2017-01-01	2022-01-01	19.5	5	100.64	-34.847	2.713 [0.820/4.606]	0.950 [-0.209/2.110]	NA	NA	0.935
Oosterhout	C.caeruleus	51.87	5.84	150	60	<0.001	2017-02-01	2015-04-01	77	58	28.363	-30.592	3.148 [2.652/3.644]	0.218 [0.132/0.304]	0.026 [0.007/0.045]	0.083	0.792
Oosterhout	P.major	51.87	5.84	150	62	<0.001	2010-03-01	2014-04-01	87.5	35	21.931	-37.789	2.926 [2.462/3.390]	0.200 [0.122/0.277]	0.024 [0.005/0.043]	0.07	0.79
Oulu	C.caeruleus	65000	25.5	442	20	<0.001	2024-03-01	2011-05-01	108	48	23.874	-47.907	2.536 [1.935/3.137]	-0.233 [-0.510/0.044]	0.033 [0.017/0.050]	0.085	0.856
Oulu	P.major	65000	25.5	442	49	<0.001	2003-04-01	2015-05-01	115	42	22.633	-57.344	2.946 [2.439/3.452]	0.058 [-0.025/0.141]	0.029 [0.011/0.048]	0.087	0.806
Peerdbos	C.caeruleus	51.27	4.48	463	37	<0.001	2017-02-01	2006-04-01	72.5	49	32.76	-31.189	3.035 [2.611/3.459]	0.319 [0.156/0.483]	0.030 [0.010/0.050]	0.091	0.854
Peerdbos	P.major	51.27	4.48	463	37	<0.001	2016-02-01	2020-04-01	79	64	31.672	-41.477	3.766 [3.013/4.520]	0.360 [0.184/0.535]	0.027 [0.010/0.043]	0.101	0.824
Pirio	C.caeruleus	42.37	8.75	230	38	0.05	2028-03-01	2004-05-01	106.5	37	22.638	-66.846	3.796 [2.313/5.279]	0.272 [0.148/0.395]	0.030 [0.018/0.042]	0.114	0.581
Revinge	C.caeruleus	55.69	13.34	650	35	<0.001	2019-03-01	2005-05-01	102.5	47	13.713	-44.18	2.985 [2.316/3.654]	0.214 [0.093/0.334]	0.034 [0.019/0.049]	0.102	0.801
Rouvière	C.caeruleus	43.67	3.67	304	26	<0.001	2021-01-01	2007-04-01	59.5	77	39.012	-49.955	4.538 [3.862/5.214]	-0.110 [-0.378/0.157]	0.022 [0.008/0.036]	0.101	0.864
Rouvière	P.major	43.67	3.67	304	26	<0.001	2023-01-01	2003-05-01	73.5	101	26.209	-72.293	5.639 [4.252/7.026]	-0.305 [-0.612/0.003]	0.023 [0.012/0.034]	0.13	0.773
Sagunto	P.major	39.7	-0.25	500	22	<0.001	2012-02-01	2002-04-01	68	50	35.545	-51.59	3.252 [2.620/3.884]	0.138 [-0.139/0.416]	0.021 [0.009/0.034]	0.07	0.892
Sicily	C.caeruleus	37.6	13.56	150	11	0.29	2016-01-01	2017-01-01	16.5	1	124.886	-29.753	-1.914 [-3.249/-0.579]	0.569 [-0.396/1.533]	NA	NA	0.757
Sicily	P.major	37.6	13.56	150	11	0.41	2017-01-01	2018-01-01	17.5	1	122.469	-29.886	-1.914 [-3.150/-0.677]	0.257 [-0.692/1.206]	NA	NA	0.698
Teign Valley	C.caeruleus	50.68	-3.71	225	30	<0.001	2014-02-01	2001-05-01	83.5	77	33.079	-57.599	4.182 [2.957/5.406]	0.260 [0.067/0.453]	0.014 [0.003/0.026]	0.06	0.727
Teign Valley	P.major	50.68	-3.71	225	14	0.48	2006-06-01	2007-06-01	-207.5	1	324.224	-60.267	2.593 [0.776/4.411]	0.374 [-0.426/1.174]	NA	NA	0.788
Univeristy of Antwerp	C.caeruleus	51.16	4.41	131	9	0.09	2018-05-01	2025-05-01	142.5	7	-46.602	-48.205	2.943 [2.259/3.626]	0.163 [-1.889/2.214]	NA	NA	0.972
Univeristy of Antwerp	P.major	51.16	4.41	131	9	<0.001	2016-05-01	2026-05-01	142	10	-44.952	-46.618	2.752 [2.391/3.113]	0.420 [-1.474/2.315]	NA	NA	0.988
Upeglynis	C.caeruleus	55.03	23.07	272	17	0.01	2028-10-01	2029-10-01	-63.5	1	177.488	-32.727	1.186 [0.774/1.598]	-0.226 [-0.682/0.229]	NA	NA	0.777
Upeglynis	P.major	55.03	23.07	272	17	<0.001	2001-03-01	2023-04-01	87.5	53	28.166	-36.353	2.449 [1.856/3.041]	-0.135 [-0.644/0.373]	0.051 [0.029/0.073]	0.125	0.786
Vlieland	C.caeruleus	53.28	5.01	500	44	<0.001	2011-03-01	2027-04-01	94.5	47	18.875	-38.061	2.302 [1.705/2.900]	0.155 [0.083/0.227]	NA	NA	0.698
Vlieland	P.major	53.28	5.01	500	46	<0.001	2011-03-01	2022-04-01	92	42	22.385	-44.779	3.005 [2.362/3.647]	0.102 [0.022/0.182]	NA	NA	0.693
Warnsborn	C.caeruleus	52.01	5.87	125	45	<0.001	2021-02-01	2023-04-01	83	62	31.31	-43.106	3.176 [2.272/4.079]	0.206 [0.077/0.336]	0.026 [0.009/0.043]	0.083	0.614
Warnsborn	P.major	52.01	5.87	125	47	<0.001	2009-03-01	2021-04-01	90.5	43	25.155	-44.665	3.359 [2.623/4.095]	0.388 [0.274/0.502]	0.024 [0.008/0.041]	0.082	0.793
Westerheide	C.caeruleus	52.02	5.86	440	27	<0.001	2024-02-01	2008-04-01	77	44	31.498	-33.894	2.904 [2.106/3.702]	0.355 [0.079/0.631]	0.028 [0.008/0.049]	0.083	0.817
Westerheide	P.major	52.02	5.86	440	27	<0.001	2009-03-01	1930-03-01	79.5	21	30.543	-31.897	2.496 [1.653/3.339]	0.488 [0.214/0.761]	0.025 [0.002/0.048]	0.063	0.793
Westerholz	C.caeruleus	48.14	10.89	277	11	0.08	2004-03-01	2025-04-01	90	52	16.77	-43.429	4.321 [3.257/5.384]	0.504 [-0.644/1.652]	NA	NA	0.914
Whytham Woods	C.caeruleus	51.77	-1.33	1203	17	<0.001	2016-02-01	2009-04-01	73.5	53	35.697	-49.956	4.217 [2.946/5.488]	-0.043 [-0.699/0.612]	0.029 [0.012/0.046]	0.121	0.895
Whytham Woods	P.major	51.77	-1.33	1203	53	<0.001	2016-02-01	2001-05-01	84.5	75	30.235	-54.383	4.413 [3.517/5.309]	0.317 [0.221/0.412]	0.027 [0.014/0.040]	0.118	0.788
Zvenigorod	P.major	55.73	36.85	500	22	<0.001	2024-03-01	2009-05-01	107	46	12.976	-48.16	2.745 [1.860/3.631]	-0.050 [-0.316/0.216]	0.032 [0.013/0.051]	0.087	0.745
